# Supplementary material for: A scoping review to map the concept, content, and outcome of wilderness programs for childhood cancer survivors
Source: PLoS One. 2021 Jan 6;16(1):e0243908. doi: 10.1371/journal.pone.0243908 (PMC7787391; doi:10.1371/journal.pone.0243908)
Supplement: S1 Dataset — (XLSX) [file pone.0243908.s008.xlsx]

## Sheet: Data set
Author/Study	Country	Funding source	Declaration of Interest	Study aim/objective/research questions (Primary/Secondary aims)	Study design	Methodology (assessments)	Description of participants in the study (Inclusion/Exclusion criteria)	Number participants in the study (if applicable for each group)	Age of participants	Gender of participants	Ethnicity of participants	Diagnosis	Age at diagnosis	Time after cancer treatment and/or diagnosis	Stage of cancer	Previous cancer-related treatment	Current medication use/other treatments	Domestic situation (marietal status, children, family situation)	Socio-economic status (education, income, work status)	Comorbidities	Disabilities	Name of program	Type of program (camp/adventure/wilderness etc)	goals of the program	Length /duration of program	Setting (physical environment)	Camp-based program or expedition	Open or a closed group structured program	Group size in the program	Number of facilitators per group	Qualification of the facilitators	Costs of the program	Theoretical frame work or concept of the program	All components/activities in the program	Description of psychotherapeutical work in the program	Description of the role of nature in the program (literal description or interpretation)	Amount of structured and unstructured time in the program	Amount of time spent in group and individual activities	Measurements/questionnaires	Description of any health-related outcome/result (effect, significance, in all groups)	Side-effects, other risk factors	Ethical issues related to the program (ethnicity, language problems, discrimination, commercial influence)	Participation or Support family/friends	Incorporation activities of program in daily life	Relationship WT programmes and treatment institutions	Other important information
Quasi-experimental
1. Gill 2016	United States	California State University Agricultural Research Institute grant as well as a Shur Farms grant.	not reported	Primary/Secondary aims: Primary: to compare the effects of an outdoor adventure therapy camp experience (i.e., the First Descents camp) compared with a wait list control on physical ctivity during camp as well as 3 months later. Secondary: examined effects on sedentary behavior and correlates of PA, including PA variety, self-efficacy, environmental change self-efficacy, perceived barriers to exe…	observational prospective two-group parallel design	Participants in both groups were recruited and assessed over a 3-month time frame beginning in September 2013. Assessments were conducted electronically and, for the Physical Activity Recall (PAR), over the phone or in person (for the camp group assessment immediately following the 7-day camp). Assessments were done at three time points: 1 month prior to camp, immediately following the 7-day camp…	Inclusion/Exclusion: Young adult cancer survivors: age range: 18–39 years, gender: both male and female, a prior diagnosis of cancer of any type, and participants who were in remission or currently receiving cancer treatment and who had no prior participation in a First Descents’ camp. Participants could enroll with various medical conditions, including mobility impairments, amputees, vision impa…	Wait-list control: N = 66, Camp Intervention: N = 50	Average age (years) total: 32.4 ± 6.5 Age in groups (years): Wait-list control: 33.5 ± 7.1 (N=60) vs Camp Intervention: 31.1 ± 5.5 (n=50)	Average gender total (female %): 79.3; Gender in groups (female %): Wait-list control: 85.2 (N=61) vs Camp intervention: 72.0 (n=49)	Ethnicity in total group (White %): 88.1; Ethnicity in groups (White %): Wait-list Control: 85.0% (N=60) versus Camp Intervention: 91.8% (N=49).	Waitlist-Control (%, N=59)): Breast: 42.4, Non-Hodgkin: 8.5, Hodgkin: 8.5, Leukemia: 5.1, Brain tumor: 5.1, Thyroid: 8.5, Other: 22.1. Camp intervention (%, N=50): Breast: 28.0 Non-Hodgkin: 12.0, Hodgkin: 14.0, Leukemia: 2, Brain tumor: 6, Thyroid: 6, Other: 32.	camp participants 27.3 +/- 6.0; wait list control 30.1 +/- 7.6	Time after diagnosis total group (years): 3.4 ± 3.8; Time after diagnosis in groups (years): Wait-list control: 3.2 ± 4.0 (N=55) vs Camp Intervention: 3.5 ± 3.5 (N=50).	Stage of cancer (%): Total group: Remission: 61.0; Relapse: 23.9%. Individual groups: Wait-list control (%): Remission: 60.0 (N=55); Relapsed: 16.9 (N=59) versus Intervention group (%): Remission: 62.0 (N=50); Relapsed: 32.0 (N=50).	Past history of treatment (%): Total group (%): chemotherapy: 82.2; radiation therapy: 56.0; surgeries: 87.7. Individual groups (%): Waitlist-control: Chemotherapy: 77.6 (N=58), Radiation 49.2 (N=59) versus Camp intervention: Chemotherapy: 87.8 (N=49), Radiation 64.0 (N=50)	80.6% of total reported currently taking medications	Marietal status/children (%): Total group, Currently maried: 43.2; with children: 37.6	Working status (%): Total group, Currently working: 68.5 of total group.Education (%): Total group: Bachelor degree: 38.3; Graduate degree: 30.8	not reported	participants could enroll with various medical conditions, including mobility impairments, amputees, vision impairments, seizure disorders, or with special treatment or diet needs	First Descents	Outdoor adventure therapy	To progressively teach mastery in an outdoor adventure activity. Encourage group bonding and reflection.	one week	Rock climbing (Moab UA, Estes Park, CO); Surfing (Santa Barbara, CA), whitewater kayaking (Jackson, WY).	Camp-based	Closed Structure	approx 10	not reported	professional guides and program staff	free to participants	increasing level of difficulty in chosen adventure, starting at beginner's level and on 7th day ending with a challenge, thereby leading to improved self-concept and ability to recover from adversity	For the whitewater kayaking camps, participants began learning in a pool or lake and gradually progressed to a “graduation” rapid on the final day of camp. The rock climbing and surfing camps were similarly structured, starting at a beginner’s level and culminating with a challenging climb or wave. Free activities: watching television, using mobile devices, or reading. Other: Meals in a communal …	not reported	Interpretation: nature as an environment to overcome physical and mental challenges	5-7 hours of structured activities for 7 days, including both group or individual activities.	not reported	1. Physical Activity Recall: Measure minutes of moderate, hard, and very hard intensities of PA per day. 2. Sedentary behavior: Hours spend watching TV and other seating time in the previous 7 days. 3. Sallis Self-Efficacy and Exercise Habits Survey: Confidence in motivating themselves to overcome barriers to exercising. 4. Environmental-Change Self-Efficacy questionnaire: Confidence in participa…	1. Significant increase (p < 0.01) in physical activity 7 days and 3 months after intervention, compared to baseline (AT: 577 vs. WC: 9 minutes/week increase, and AT: 133 min/week increase vs WC: 75 minutes decrease, respectively). 2. Significantly decreased sedentary behavior, 7 days (AT: 7.1 reduction vs. WC:0.7 increase in TV hours/week, p = 0.001) , but NOT 3 months after intervention. 3. Sig…	not reported	Participants received a pair of Teva sandals and/or a fleece beanie after completing the 3-month follow-up assessment. Medical clearance was obtained from participants’ providers.	not reported	significant reduction of sedentary time in camp participants 3 months after the program; changes in PA and sedentary behaviors; At 3 months, camp participants remained six times more likely to meet ACSM guidelines than the control group, in analyses that adjusted for baseline PA.	Medical clearance was obtained from participants providers	Young adult cancer survivors who chose to apply for the camps in general seem to be more active than the general population. Physical activity/Sedentary behaviour: Total group: Physical Activity at the start (minutes per week): 420 ± 377; 83% weer meeting ACSM physical activity.recommendations of participating at least 150 minutes moderate weekly PA. On average two different type of activities pe…
2. Rosenberg 2014	United States	Genentech	Not reported	examining the effects of a specific outdoor adventure program on the psychosocial functioning of young adult cancer survivors: body image, self-compassion, self-esteem, depression, alienation, and feelings of isolation.	Prospective pre-post design, compared to waiting list control	Three groups were compared, a group of first time attendants to the wilderness program, a group of second time attendants, and a wait-list control group. Participants completed a battery of psychological questionnaires on two occasions: 2 to 3 weeks before they began the program, the pretest, and 2 to 3 weeks after they completed the program, the posttest.	Young adult cancer survivors: ages 18–39	Wait-list group: n=71 . First program: n=87 , Second program: n=41	Wait-list group (years): 29.3, First program: 31.1 , Second program: 31.3	Wait-list group (male/female): 14/57, First program: 11/76 , Second program: 9/32	not reported	not reported	not reported	Years (SD) since cancer diagnosis: Wait-list group: 3.9 (5.6), First program: 4.1 (5.6) , Second program: 4.5 (3.6).	not reported	Treatment involved surgery (%): Wait-list group: 84.5, First program: 88.5 , Second program: 80.5. Surgery in the last 6 months (%): Wait-list group: 36.7, First program: 18.2 , Second program: 12.5.	Receiving treatment at pre-test (%): Wait-list group: 36.6, First program: 17.2 , Second program: 29.3. Receiving treatment at post-test (%): Wait-list group: 31.0, First program: 23.0 , Second program: 24.4. Treatment affecting quality of life (%): Wait-list group: 84.5, First program: 72.4 , Second program: 75.6.	not reported	not reported	not reported	survivors with physical limitations such as amputations, weakness and balance problems, vision and hearing impairment, or seizures received special individual instructions	First Descents	Outdoor adventure therapy	To provide them with a physical adventure, allowing them to challenge themselves individually and collectively within a safe, supportive environment among peers. To allow relationships between participants to develop naturally, and to ensure ample opportunity to rest for those still coping with physical side effects of their treatment.	6 days	natural environment (surfing, whitewater kayaking, rock climbing)	not reported	Closed Structure	not reported	not reported	Professional instructions from program staff and guides	not reported	Encourage emotional growth and physical confidence by giving young adult survivors the opportunity to challenge themselves, set and achieve goals, and share new experiences with peers.	introduced to the basics of whitewater kayaking, surfing, or rock climbing	not reported	literal description: positive and restorative effects of support interventions conducted in natural environments, nature as an environment to overcome physical and mental challenges	Free time was scheduled	not reported	1. Body Image Scale: A 10-item scale developed to assess body image in cancer survivors. 2. Self-Compassion Scale-Short Form: 12-item scale that has three main components: “self-kindness, a sense of common humanity, and mindfulness when considering personal weakness or hardship”. 3. Psychological Screening Inventory-2: a 130-item mental-health screening tool, including items on self-esteem, alien…	Significant improvement after intervention of body image (AT: 3.9 vs WC: 0.8, p < 0.001), self-compassion (AT: 2.7 vs WC: -0.8, p < 0.01), low self-esteem (AT: -1.7 vs WC: 1.4, p < 0.001), and significantly less discomfort (AT: -1.3 vs WC: 1.6, p < 0.01), depression (AT: -2.4 vs WC: 1.2, p < 0.001), depressive feelings (AT: -2.2 vs WC: 1.4, p < 0.001) alienation (AT: -2.3 vs WC: 0.3, p < 0.05), f…	not reported	Special sweatshirt were offered upon completion of all questionnaires at posttest. Approval for participants completing a battery of psychological questionnaires was obtained from the Institutional Review Board (IRB) approval from Heartland IRB, a commercial IRB organization.	not reported	not reported	not reported	People who feel isolated are not likely to be interested in taking part in a physically strenuous program that involves constantly being around others. In fact, all participants in the adventure program participants were already low in feelings of isolation at pretest.
3. Zebrack 2017	United States	First Descent	B.Z. is a member of the Medical Advisory Board for First Descents but receives no compensation. No other authors have disclosures. B.Z. has full control of all primary data and agrees to allow the journal to review their data if requested.	to examine the effects of participating in a 1-week outdoor adventure program on psychological distress, self-efficacy, and social support, and to see whether there was a differential effect of participation for young cancer survivors with indicated moderate to severe (clinically significant) symptoms of psychological distress prior to their trip.	single cohort pre-post design	Surveys were administered at three time points: 2 weeks before their program initiation (pre-trip), 2 days after program completion (post-trip), and 1 month later (follow-up).	young adult cancer patients and survivors aged 18–40 years	Pre-trip: n=247, Post-trip: n=196 , one month after trip: n=159.	Age (years, %): 18-29: 37.2, 30-39: 55.3 , 40: 5.6.	Male 49 (16.1%), Female 249 (81.9%)	White: 78.6%, non-white: 17.4%	Brain tumor/Central Nervous System 21 (6.9%), Hematological 89 (29.3%), Solid tumor/soft tissue 180 (59.2%)	not reported	not reported	not reported	not reported	not reported	Not married/in relationship 202 (66.4%), Currently married/in relationship 94 (30.9%)	Not working/at school 73 (24.0%), working/at school 227 (74.7%)	not reported	not reported	First Descents	outdoor adventure program	Opportunities to push oneself beyond one’s limits, meet inspiring people, and experience stunningly beautiful settings. and survival.	one week	Colorado, natural environment	not reported	closed structure	not reported	not reported	not reported	not reported	not reported	kayaking, surfing, or rock climbing	not reported	Literally: experience stunningly beautiful settings may be critical contributors to cancer patients’ well-being, recovery, and survival; nature as an environment to overcome physical and mental challenges	not reported	not reported	1. Patient Health Questionnaire—4: A four-item brief screening instrument for anxiety and depression (psychological distress).2. Cancer Behavior Inventory—Brief A measure of behavioral coping responses to cancer (self-efficacy). 3. Duke-UNC Functional Social Support Questionnaire An eight-item multi-dimensional, functional social support questionnaire that measures perceived support.	Significant decrease in psychological distress upon intervention (pre: 2.76 vs post: 1.87 vs follow-up: 2.33, p < 0.001 and p = 0.009, respectively). Significant improvement in self-efficacy upon intervention (pre: 47.33 vs post: 52.68 post vs follow-up: 2.33, p < 0.001 and p < 0.001, respectively). Significant improvement in social support upon intervention, only post, and not at 1 month follow-…	not reported	not reported	not reported	not reported	not reported	The sample’s demographic composition suggests that the program activities, or perhaps its marketing, may only appeal to a narrow and self-selected group of young adult cancer survivors
Qualitative
4. Slavin 2015	UK	master thesis	not reported	1) What are the perceived long-term psychosocial impacts of involvement in a Climbing Out adventure programme?, 2) What are the perceived mechanisms underlying long-term psychosocial change?	Cross-sectional qualitative line of inquiry	semi-structured interviews using a 6-step thematic analysis, 1-3 years after participation in the adventure program.one pilot interview and six semi-structured interviews with a total of seven participants	Participants of the Climbing out program, one to three years ago, 18-30 years and received a diagnosis of cancer during childhood or adolescence	6 participants + 1 pilot	mean age = 21.8, range 18-24 years	four females, three males	British origin	Brain tumor: N=2, Testicular cancer: N=2, Chronic Myeloid Leukaemia: N=2 and Rhabdonyoscarcoma: N=1	childhood/adolescence, age not specifically reported	not reported	in partial or full remission	Individuals requiring intrusive surgery and removal of tumours and/or tissue, chemotherapy, both oral, intravenous and intrathecal, with others requiring long-term protective isolation.	not reported	not reported	not reported	not reported	Late effects: The long-term physical side-effects varied from memory impairment, processing difficulties, and visual impairment to issues with mobility and fatigue.	Climbing out	Adventure programme/residential outdoor activity programme	to help participants regain confidence and self-esteem through various outdoor activities such as climbing, kayaking, gorge scrambling and hill walking. Strongly emphasising capability and the opportunity to achieve personal growth.	5 days. Beyond the 5-day residential programme, participants are invited to join Climbing Out weekend programmes annually and the Climbing Out Club for continued support between residential camps.	area's in the UK of outstanding beauty	camp-based	closed group structure	small groups	High-suport staff ratio	from outdoor professionals, healthcare support workers and programme ambassadors.	not reported	Through ‘mastery and performance-based success’ within a wilderness setting, this form of therapy attempts to transfer accomplishments and feelings of self-worth to wider psychosocial challenges in everyday life. As such, one of the principal tools of adventure programmes is the use of metaphoric associations, so that individuals are able to transfer lessons learned in adventure experience to beh…	Problem-solving games, Classroom Activity: to reflect on their current mood, self-concept and ambitions through the metaphorical symbolism of the ‘Climbing Out Mountain’. Emphasis is placed on participants taking ownership of the programme, and personal agency in the week ahead. Activity 1: Midnight Mine Walk. The group navigate an old slate mine without the aid of light, forcing participants to …	The class-room activities, see all components of the program, could be regarded as psychotherapeutical work	Literal: ‘mastery and performance-based success’ within a wilderness setting	not reported	not reported	Semi-structured interviews, 1-3 years after the adventure program.	Changes to self-concept, Fostering hope, Cultivating self-efficacy, Awareness & acceptance, Supportive group	not reported	not reported	not reported	More physicall active, started running succesfully, something that did not workout so well before the program.	not reported
5. Stevens 2004	Canada	Rosenstadt Fund, Faculty of Nursing University of Toronto, donors who made this program a reality including Ole Gerstadlt, the film Director and the members of the film crew and production company (Production En Commun, Inc.).	not reported	to describe adolescents’ with cancer experience in an adventure therapy program from a health related quality of life (HRQL) perspective. To increase our understanding of how adventure therapy influenced adolescents’ with cancer’s HRQL by describing the personal experiences of the adolescents and health professionals on an adventure therapy expedition.	Qualitative descriptive design	To study intensely a phenomenon through a documentary film using unstructured interviews on multiple occasions during the 10 day expedition.	Inclusion/Exclusion: remission of their cancer, cared for by a pediatric oncologist who agreed to their participation, not neutropenic, not on an active chemotherapy intravenous drug regimen, but could be on oral chemotherapy agents, able to walk 40–50 km with a 25–30 pound backpack, not limited in physical activity by endoprosthesis, provided assent and had parental consent to participate and to…	11 adolescents and 5 healthcare professionals	17 years (range 15–18 years)	6 male, 5 females	7 English, 4 French	Hodgkins: N=3, Non-Hodgkins lymphoma: N=3, Leukemia: n=4, Brain tumor: N=1	not reported	not reported	in remission	not reported	not reported	not reported	not reported	not reported	not reported	On the tip of the toes	Adventure therapy/guided adventure therapy expedition including climbing a mountain	To promote and co-ordinate outdoor wildlife expeditions and other nature oriented experiences for children and adolescents with cancer, to improve their HRQL and to modify the image that cancer has on children and the public. The aim is to challenge these adolescents with cancer and provide experiences, tools and skills to help them deal with the meaning of living and possibly dying with cancer a…	10 days	Arctic circle	Expedition	closed group structure	11	5 (usually ratio 1/2, so 1 adult per 2 adolescents)	one pediatric oncologist, one pediatric surgeon, two pediatric oncology nurses, and one child life educator.	not reported	Through mastery and performance-based success, adolescents are able to discover inner strength that can be transferred to accomplishing treatment-related goals. The wilderness facilitates the breaking down of inappropriate defenses and denial through a series of success and mastering experiences and repeated exposure to positive models not only through adult facilitators but also viewing their pe…	Climbing a mountain	not reported	Literal: Adventure therapy expeditions take place in exceptional wilderness regions selected for their natural and cultural diversity. The wilderness environment is thought to be ideal as life becomes simplified, distractions are minimized, and natural consequences are the product of nature (not by adult authority figures). The wilderness facilitates the breaking down of inappropriate defenses an…	not reported	not reported	Unstructured interviews during the expedition.	The findings support existing research claims that adventure therapy facilitates improvement in physical and psychological outcomes, enhances HRQL and self-esteem. Four major themes can be distinguished: developing connections, togetherness, rebuilding self-esteem, and creating memories. Specifically, the participants demonstrated how adventure therapy fosters optimism and personal empowerment. A…	not reported	group consisted of English and French speaking Canadians, no issues were reported	not reported	not reported	pediatric oncologist had to agree with their participation. Authors are all working at treatment institutions (Hospital for sick children: haematology/oncology depatments, and they thank the tip of the toe foundation for organizing the expedition.
6. Wagner 2014	USA	Bachelor thesis	not reported	To assess the outcomes of participation in First Descents camps. Research Questions: This study attempted to answer the following research questions: 1. What were the demographics of the First Descents participants? 2. What were the predominant attributes, consequences, and values of the First Descents participants? 3. Does gender impact outcomes associated with First Descents participation?	Qualitative study with means-end theory design (retrospective interviews)	person-to-person interview (laddering method) with participants of a First Descents camp at the end of the camp.	young adult cancer fighters or survivors, ranging from the ages of 18-39. They were of different ethnicities, male and female, single, married, or undeclared, and were diagnosed with various types of cancer.	70	average age 31.2, median was 29range (20-40 years old)	69% (n=48) females and 31% (n=22) men	white (89%, n = 62), 7% (n= 5) Hispanic, 1% (n = 1) Asian, and 3% (n = 2) other	not reported	not reported	not reported	Activitely fighting cancer (n=26)=37%	not reported	not reported	54% (n = 39) were single, 43% (n = 30) were married, and 3% (n = 2) were divorced	not reported	not reported	not reported	First descents	Adventure and wilderness therapy	The First Descents outdoor adventure peer support program consists of either kayaking, surfing, or rock climbing and aims at participants pushing themselves beyond their limits, meet inspiring people, and experience stunningly beautiful settings in nature assuming this will lead to improvements in symptoms of psychological distress, self-efficacy, and/or social support.The natural community and s…	1 week	There were two rock climbing camps (one in Moab, Utah, and the other in Estes Park, Colorado) two whitewater kayaking camps (both in Jackson Hole, Wyoming) and two surf camps (both in Santa Barbara, California).	camp based	closed structure	6 to 10	not reported	not reported	free of charge	By using the outdoors to introduce challenges, adventure and wilderness therapy programs provide opportunities for participants to discover that fears can be conquered, and perceived limitations are often self-imposed (Luckner, 1989). The unique experience of participating in one of these activities for the first time, and pushing through physical and mental barriers, can be extremely empowering.…	surfing, paddling (kayaking), rock climbing	not reported	literal: Not only do these activities have infinite lessons to learn from, but they also create opportunities to encounter the wilderness, relax, reflect, and rejuvenate. Spending time in wild places gives a peace and comfort that cannot be found anywhere else. That wilderness and other undeveloped landscapes were even thought to have valuable, redeeming characteristics (Jenseth & Lotto, 1996; Na…	not reported	not reported	Participants who went to a First Descents camp were voluntarily interviewed to find what they valued out of their experience. The participant interviewed would first mention an attribute about camp that was important to them, leading to the consequence of that outcome, and then what they valued because of that certain experience. The researcher would ask the participant to think of three to four …	Awareness, connection, challenge, new perspectives, and support were the most common consequences. For the values, warm relationships with others, transference, and self-awareness had the most responses. For all participants the results were: Self-awareness (n=37), transference (n=47), fun and enjoyment of life (n=28), renewed hope (n=16), warm relationships with others (n=44), self-esteem (n=15)…	not reported	not reported	not reported	Transference is a value that recognizes lessons learned, new perspectives, knowledge, or awareness, and the desire to take what was learned into life after camp. It could be anything from getting inspired to stay healthy after camp, to recognizing how important relationships with others is, and getting inspired to connect more with family after camp.	not reported
7. Wingler	USA	master thesis		1. How does the adventure based therapy experience affect the recovery process for adolescent cancer survivors? 2. How does the adventure based therapy experience impact quality of life in adolescent cancer survivors? 3. How can the adventure therapy experience be integrated into the interior architecture of oncology environments for adolescents?	ethnographic case study	Retroactive semi-structured interviews, using grounded theory for analysis. literature review of extant research on adolescent cancer survivors and adventure based therapy. Interviews with recreational therapists about the possibilities of integrating the adventure based experience into the interior architecture of pediatric oncology environments. Discussion of the implementation of the design pr…	certified recreational therapists from U.S. Adaptive Recreation who use ABT programing with their clients	2	not reported	not reported	not reported	not reported	not reported	not reported	not reported	not reported	not reported	not reported	not reported	not reported	not reported	CoachArt	adventure-based therapy	not reported	two ABT excursions a year. A one-day ski trip and a two-day camping trip	Big bear mountain (winter) and big bear lake (summer)	expedition	closed group structure	not reported	not reported	not reported	third party reimbursement has declined while the cost of ABT programs has risen, requiring parents with already limited funds or foundations to carry the burden for the cost for this intervention (Gass, Gillis, & Russell, 2012). Because of this, few adolescents who survive cancer are actually able to participate in type of intervention.	ABT uses outdoor activities and situations with perceived risk and uncertain outcomes to engage participants. The participants must use their competencies to deal successfully with the challenge	skiing, watersports	not reported	Interpretation: Taking place in nature, emphasizing the importance of the outdoors (in the introduction). nature as an environment to overcome physical and mental challenges	not reported	not reported	Retroactive semi-structured interviews with questions that pertained to three categories: the adventure therapy experience, the affect of adventure therapy on the recovery process, and the influence of adventure therapy on the cancer experience	Gaining control while losing control, Pushing the limits here equals pushing the limits there (building self-confidence), Special but not different, Getting your life back, only better.	not reported	not reported	not reported	not reported	non-profit organization called CoachArt who helped organize the ABT expeditions for adolescent cancer survivors from Children’s Hospital Los Angeles’s LIFE survivorship program. The LIFE survivorship sponsored two ABT excursions a year.	Interviews were conducted with therapists involved in the programs, not with the participants. The article deals with their experiences and opinions about the results of the program for the participants.
Mixed-methods
8. Kessel 1985	USA	Support for this study came in part from BRSG SO7 05448, awarded by the Biomedical Research Support Grant Program, Division of Research Resources, National Institute of Health, and MCJ000985, Bureau Of Maternal &Child Health, Division of Community Health Services, Department Of Health and Human Services.	not reported	This paper presents the initial report of a health-promotion program for youth with disabilities in relation to self-esteem, family dynamics, and locus of control.	mixed-methods design, including questionnaires and interviews	Measurements were prior to the program, and within 2 weeks after the program. Interviews, 6 months post-program.post-program parental observation	The 1980 groups consisted of 2-3 adolescents with cancer (lymphoma, leukemia).The 1981 group had at least 1 adolescent with cancer (ewing sarcoma).	3 to 4 max	not reported	not reported	not reported	lymphoma, leukemia, ewing sarcoma	not reported	not reported	adolescents with cancer	not reported	not reported	not reported	not reported	not reported	not clearly reported for those with cancer	Adventure, Etc.	wilderness/urban Outward Bound experience	Improvement of quality of life with disability, specifically: separating from parents, achieving a sense of mastery, developing social skills among peers, and achieving a positive body-image	2 weeks: 9 days wilderness and 5 urban phase	wilderness )9 days), 5 days in the city	not reported	closed group structure	range from 6 to 10	2	physician and Outward Bound instructor	not reported	experiential learning by participants as they faced situations requiring active problem solving, peer interdependence, and the exploration of new experiences that tested physical and social capabilities	Wilderness: Safety skills training, map and compass orienting, canoeing, portaging, camping, rock climbing, overnight solo experience (group on their own). Urban: bus orienting, interviewing, service project, marathon (bus canoe, run), family potluck	not reported	Literal: wilderness phase. Challenges in nature are used to for experiental learning and to increase self-esteem, improve body image, reflect on new skills, new sense of self, build a sense of adventure, a willingnes to try new experiences; nature as an environment to learn new skills, like physical challenges and orienteering	not reported	not reported	1. Offer Self-Image Questionnaire for Adolescents. 2. • Nowicki-Strickland Personal Reaction Survey (locus of control). 3. Moos Family Environment Scale. Measurements were prior to the program, and within 2 weeks after the program. Interviews, 6 months post-program.	Significantly increased personal efficacy (internal locus of control) after the program for the subgroup of chronically ill/disabled participants in both years (p < 0.55 and p < 0.48). Significantly increased body image after the program both in chronically ill/disabled (p < 0.023, and p < 0.055) and able-body participants. Decline in the Moos Family Environment Subscale, since the program was in…	not reported	not reported	Family potluck	more social involvement outside the family, manage own shots and own diet, increase in individual recreational involvement, decrease in family recreational involvement.	Adventure, Etc. began in 1979 as a joint effort of the Adolescent Health Program of the University of Minnesota and the Minnesota Outward Bound School. Some adolescents were participating because of recommendations of a physician or therapist.	this study did not specifically consist of cancer patients/cancer survivors
9. Paquette 2017	Canada	not reported	not reported	to evaluate the impact of an outdoor developmental adventure program on the psychosocial adjustment of adolescent cancer survivors.	mixed methods	questionnairs and interviews: Measurements 2 weeks before the expedition, 2 weeks after the expedition, 4 months after the expedition and one year after the expedition.	adolescents cancer survivors and their parents (51 mothers/44 fathers).	52 and 95 parents	Mean: 16.56 years (range 14-20)	30 boys, 22 girls; parents: 51 mothers, 44 fathers	not reported	cancer	not reported	not reported	not reported	not reported	not reported	not reported	not reported	not reported	not reported	The tip of the toes	adventure program	outdoor developmental adventure presents the advantage of meeting their developmental needs by engaging them in an experience outside of their family through a 10-day long experience where they can challenge themselves physically and socially in a natural setting.improvement of psychosocial adjustment: self-esteem, psychological distress, quality of the relationship with parents and peers, social…	10 days	wilderness in quebec	expedition	closed group structure	not reported	not reported	not reported	not reported	Grounded on the selfdetermination theory (Ryan & Deci, 2017), a study conducted among adolescents struggling with dysphasia indicates that psychosocial interventions based on nature and adventure could and should aim at fulfilling the psychological needs of participants, including relatedness, competence and autonomy, leading them to a better overall psychosocial adjustment.	one of the following outdoor activities: kayaking, snowmobiling, hiking, sailing, dogsledding, canoeing and snowshoeing.	not reported	challenge themselves physically and socially in a natural setting.contact with nature as positive for the development of self-determination	not reported	not reported	1. Rosenberg self-esteem questionnaire: Self-esteem. 2. Psychiatric Symptoms Index: Psychological distress. 3. Inventory of Parent and Peer attachment: Quality of the relationship with parents and peers. 4. Social desirability, and interviews	Significant improvement of self-esteem F(3,34) = 6,675 p = 0.001, η2 = 0.37 (observed power = 84.8%) after the program, maintained after 1 year post-program. A significant interaction effect between social desirability and time was measured for psychological distress, F(3,34) = 3,106 p = 0.039, η2 = 0.22 (observed power = 62.7%), indicating a better improvement among adolescents with low social d…	not reported	Based on the comments about the language issues and the media presence, recommendations include the addition of translation facilitation during the expeditions, as well as a very cautious inclusion of mass media.	not reported	not reported	not reported
10. Wynn 2012	new zealand	not reported	not reported	To presents the background, programme description and outcomes for the inaugural New Zealand AT programme for adolescent survivors of childhood cancer, with a focus on the effects on late effects health issues	mixed methods	informal pre-program interviews, 40-minute interviews and journaling on the last two days of the program; quantitative data gathered using a resilience scale and a group cohesion measure	adolescent cancer survivors and their parents	5	range 17-21	3 female, two male	not reported	cancer	not reported	not reported	not reported	not reported	not reported	not reported	not reported	obesity	‘”late effects” health issues included obesity, restricted mobility, memory and cognitive impairment, balance, vision, hearing problems, hormonal deficiencies and nocturnal enuresis.	none reported	adventure therapy	meeting the developmental needs of young people facing life difficulties.	8 days	Kahurangi National Park, the start of the Mt Arthur Tablelands track	expedition	closed group structure	not reported	5 supporters	six committed, passionate young people make up the leadership team that designs and delivers the programme, facilitating six different groups at any one time. 1 nurse	throug fund raising, so free to participants	Adventure therapy is a recognised intervention to enhance self-esteem, self-discovery, and life skills in adolescents. It uses high challenge, high support experiences in natural environments, with philosophies rooted in experiential (reflective) learning and development principles.	Hiking, journaling, reflective exercise. Three participants and four supporters joined in with the follow-up day in late April, a day walk to Boulder Bay near Sumner and back.	reflective exercises	wilderness journey, expedition in the wilderness.nature being positive in achieving mental health and wellbeing of young adults	not reported	not reported	1. Wagnild and Young’s Resilience Scale: 14-item resilience scale. 2. Group Cohesion measure. Semi-structured interviews, 4 months after the journey. Measurements at the beginning and end of the wilderness journey.	Trend for increased resilience after compared to before the journey (increased independence, personal pride, self-esteem, self-determination). Qualitative outcomes: Being one-self, Group support and friendship, A little bit of pride, Back to reality.	not reported	Two of the young women were highly dependent on the supporters and unable to carry their packs for the last stretch.	not reported	not reported	the Christchurch Hospital Late Effects Assessment Programme (LEAP) team and the adventure therapy (AT) team at Christchurch’s St John of God (SJG) Waipuna Hauora Trust started working together, in consultation with numerous other agencies/individuals, to develop a programme of AT for teenagers affected by cancer.	Although initial interest was high, actual numbers attending events was low. Reasons for this included prior engagements and the relatively short notice (school/work commitments) regarding dates set for the wilderness journey. Unfortunately dates were determined by seasonal weather forecasts and limitations around funding. Some immediate changes we would initiate as a direct result of this pilot …
Text & Opinion
11. Boren 1985	USA	Grant from the national cancer institute	not reported	to describe the Adolescent Amputee ski rehabilitation program	text & opinion	descriptive: describing camp experience from the observing viewpoint of a participating nurse	adolescent amputees (cancer patients with an amputation as a result of their cancer), lack of future financial opportunity to engage in such activities.	30	not reported	not reported	not reported	28 cases of osteosarcoma, 2 cases of Ewings' sarcoma	not reported	Many of the adolescents have had their amputation only within the last six months	some with recurrent cancer	50% has received chemo-therapy, also surgery	50 % still on chemo therapy	not reported	not reported	not reported	above-the-knee amputation or upper extremity amputation	Adolscent Amputee Ski Rehabilitation Program	Ski-rehabilitation program	to assist adolescents in accepting and adjusting to their amputations while continuing to conquer the tasks of adolescence, by learning a skill like snow skiing. Helps promote a sense of accomplishment and self-esteem in the adolescent amputee. Improving rehabilitation motivation and individual growth, enhancement of body image, and a chance for family interaction in a recreational atmosphere.	one week	Winterpark, Colorado	camp-based (hotel)	closed group structure	10	five staff + (family) volunteers	Medical staff: physician and two nurses. Nonmedical staff members were volunteer program director, a child life worker, family members, and various other volunteers. Additional important members of the ski trip are young adult amputees who serve as role models.	free of costs for participants and facilitators	accepting and adjusting to their amputations while continuing to conquer the tasks of adolescence. Adjustment process to limb amputation follows four phases: impact, retreat, acknowledgment and reconstruction. The program should help promote a sense of accomplishment and self-esteem in the adolescent amputee, by facilitating their return to developmentally appropriate activities and tasks	skiing, tubing, snowmobiling, hay-ride, singing around the camp fire, playing in the snow, snowball fights, snow sculpturing, swimming in an indoor pool, indoor relay games, dancing and pizza party, watching video movies	not reported	Setting is within the nature: Literal description: It is a chilly ride through the crisp night, but the beauty of the stars and moon against the mountains…………… interpretation: the snowy landscape as an environment for amputee adolescents to feel like they are not handicapped, by participating in standard winter activities	not reported	not reported	Anecdotal description	Being able to do a sport again, Being able to refine their skiing skills, Supports normal developmental growth, Facilitates adaptation to handicap, Special, but at the same time normal.	few of the adolescent amputees give up trying to ski after one or two falls that they find frightening or after their first experience with a chair lift. One adolescent amputee was so frightened she refused even to try on skis. Few injuries, and only minor.	Each facilitating nurse caries a mini-store of medical supplies while she skis with the amputees.	Family members could also participate as facilitators	some adolescents continued to go skiing after the program	It is a program from the University of Texas M.D. Anderson Hospital and Tumor Institute in Houston, Texas and Stafford Police Department in Stafford, Texas, is the volunteer program director of the Adolescent Amputee Ski Rehabilitation Program.
12. Carlsson 2007	USA	not reported	not reported	Describing adventure-based programming in terms of its utility in addressing these specific developmental challenges.	Text & Opinion	narrative description	children ages 7 through 15 who have serious, life-threatening illnesses including cancer	not reported	age range 7-15	not reported	not reported	serious, life-threating illnesses including cancer	not reported	not reported	not reported	not reported	not reported	not reported	not reported	Thirty percent of the program’s campers have comorbid learning or psychiatric diagnoses.	not reported	The Hole in the Wall Gang Camp	Adventure-based counseling	Over time, the initial goals expanded from normalization and recreation to the use of adventure-based programming and other intentional practices to help campers make specific developmental gains. In particular, the programming specifically targets positive feeling about personal and physical integrity, increases in self-esteem and sense of personal belonging, ability to test limits and take risk…	not reported	outdoor in nature, exact location not reported	camp-based	closed group structure	8	4	camp counselors, program leaders, nurses, and doctors.	not reported	adventure-based counseling model: the work involves designing and conducting activities that have metaphoric connection to reallife challenges. The theories associated with it hold that mastery of these controlled challenges is transferred to life situations outside the adventure experience.	The campers experience typical camp activities such as horseback riding, archery, nature, arts and crafts, music, camping, photography, videography, boating and fishing, swimming, theater, creative writing, woodworking, and sports, low and high ropes course: in more detail: horseback riding, archery, nature, arts and crafts, music, camping, photography, videography, boating and fishing, swimming,…	not reported	literal: The outdoor nature of the camp environment provides unique new learning experiences and challenges. Interpretation: nature as a natural obstacle course that can be conquered	not specifically reported, combination of one-on-one, small group and total community time (dinners are with total community)	A minimum of four times daily, the camper is interacting as a member of the larger community of camp	Mix between an anecdotal description/narrative review	Regain and increase in sense of self-efficacy and personal agency, Develop a sense of social responsibility, Confidence to persevere in situations that produce anxiety	not reported	programs adapted to include disabilities of all.	not reported	not reported	not reported
13. Dasson 1982	USA	not reported	not reported	To describe the activities and general medical organization of the camp, which allows for a safe, happy and normal week for these youngsters	text & opinion	narrative description of the program.describing camp experience from the observing viewpoint of a participating nurse	Children with cancer are cared for at three pediatric oncology services in upstate New York, have completed cancer therapy or are in remission on therapy or are in a condition which is stable enough to tolerate normal activity. Only oral chemotherapy is given during camp.	67 the first year, 97 the second year, in the third year 2 x 65 children	8-18 years	not reported	not reported	cancer	not reported	not reported	completed therapy, in remission, on therapy or in a condition stable enough to tolerate normal activity	Chemotherapy	some on oral chemotherapy (in remission on therapy)	not reported	not reported	not reported	not reported	Camp Good Days and Special Times	Cancer camp	To provide an environment for these children to enjoy a normal camping experience.	5-days to 10 days, dependent on the year: 1979: 7 days; 1980: 10 days; 1981: 2 times 5 days	somewhere in the mountains: Adirondacks	camp-based	closed group structure	Range 65-97	not reported	Counselors: volunteers such as college students, attorneys, judges, teachers, nurses, PhD students, and former patients. Medical staff: three pediatric nurse practitioners specialized in pediatric oncology/hematology, and two pediatric oncologists.	not reported	The concept of children having the same problem deriving benefits from others, to take part in every day activities so that they do not feel different from their normal schoolmates.	flagraising, swimming, arts and crafts, waterfront activities (wim races, crazy diving test, greasy water melon test), sports and games, nature and fishing, air gun rifle range, and archery, horse-back riding. For the younger children: clown day, a day to an amusement park, a fire truck ride, a boat ride. For the teenagers, a day visit to Lake Placid Olympic side, mountain chairlifts, museum and …	formal rap session to discuss the issues related to their malignancies	nature is mentioned as one of the activities of the camp, and it seems to be at a location in nature, in the mountains.	not reported	not reported	Anecdotal description	Chance to be normal again, Support normal growth and development, Normal camping experience, Supports social interaction, Learning new skills, Gain self-confidence.	insect bites, abrasions, sore throats, headaches, upset stomachs. Most serious injuries: sliver in the finger, laceration of the head of a counselor	Infirmary with medical supplies	family and children camp together	not reported	The author is a pediatric nurse practitioner in the hematology/oncology at Strong Memorial Hospital in rochester New York and she has been the camp nurse in this program; children treated at three pediatric oncology services in upstate New York
14. Eppstein 2004	Canada	not reported	not reported	To describe Adventure Therapy as a Mental Health Promotion Strategy in Pediatric Oncology, and the role of nurses into it, or Description of adventure therapy (AT) as an example of a mental health promotion in which nurses can take a leadership role in participating and further investigating the health effects of AT on adolescents with cancer.	text & opinion	narrative description/review	adolescents with cancer	varies	ages varies between the programs described	not reported	not reported	cancer	not reported	not reported	not reported	not reported	not reported	not reported	not reported	not reported	not reported	more general about different programs	adventure therapy	One goal of this therapy is to encourage the adolescents to enhance their self-concept as part of an overall physical, cognitive, emotional or spiritual, social and psychological, or developmental rehabilitation that promotes health.	varies in length	natural wilderness environment	not reported, more literature review of all	not reported	not reported	not reported	health professonals and guides	not reported	In AT, challenges are structured so that they appear to be increasingly strenuous just as the participant masters a new skill, and a more challenging activity is required to achieve the same level of dissonance (Gass, 1993). Being able to perform challenging tasks is related to a greater sense of control over one’s body, which fosters more perception of control in other areas.	Most AT has a physical activity component that takes place in the outdoors and may include hiking, canoeing, and rock climbing.	not reported	literal: to explore the wilderness of nature; to embark on an adventure in the wilderness of natur; the adolescent is surrounded by the beauty of nature.This environment can help the adolescents reevaluate their lives by focusing on the things they can do. There are many variables (self, peers, nurses, nature) that can contribute to the adolescents’ self-concepts.when the adolescent experiences t…	not reported	not reported	Mix between a description of a mental health promotion/narrative review	Enhances adolescents’ self-concepts: self-evaluation, self-exploration, self-reevaluation, self-acceptance, self-realization.	not reported	not reported	not reported	not reported	Author works at the faculty of nursing, but is more a narrative review that she wrote, than a direct link to a program.	Effects on the long term: studies should not only explore changes in self-concept before and after summer camp but also explore changes 3, 6, and 9 months after the experience. Data should be obtained from participants, instructors, and research observations. Studies should explore the long-term effects of AT on self-concept, as well as the specific program characteristics that influence the mult…
15. Pearsson 1989	USA	not reported	not reported	Description of the program, Description of the role of wilderness therapy as a tool for adolescents with cancer to face challenges and beat them	text & opinion	Anecdotal description; describing a specific wilderness therapy from the viewpoint of a nurse practitioner	groups of adolescents with cancer from the Denver Children's hospital	not reported	adolescents, no specific age	not reported	not reported	cancer	not reported	not reported	not reported	not reported	not reported	not reported	not reported	not reported	not reported	Breckenridge Outdoor Education Center (BOEC)	Wilderness program	to provide individualized outdoor experiences that seek to empower people through increasing their self confidence and providing more internal control in their lives.	not reported	mountains, rustic, without running water and electricity.	camp-based	closed structure	not reported	not reported	not reported	not reported	Students progress through a series of challenges designed to bring them to a level of stress, but also designed to guarantee success. Experientially, the students find they are capable of doing more physically and mentally than they thought possible. These successes combined with reflection and transfer to day-to-day life result in empowerment.’	rock climbing, river rafting, ropes course, skiing, hiking, camping, backpacking, wilderness survival and sit skiing. cooking, equipment planning, and setting up camp.	not reported	literal: outdoor experience, through increasing self-confidence, and proving more internal control in their lives.nature as a rustic environment without running water or electricity	not reported	not reported	Anecdotal description	Overcome challenges, To move on in their lives	not reported	not reported	not reported	not reported	Direct link, adolesents with cancer treated at the Denver Childrens hospital have been offered to participate in the wilderness experience. Author is a pediatric nurse practitioner at that hospital
Age (number)		age range
Dasson	294	8-18 years
Gill	110	18-39
Paquette	52	14-20
Rosenberg	199	18-39
Slavin	7	18-30
Stevens	11	15-18
Wagner	70	20-40
Zebrack	602	18-40
Wynn	5	17-21
Total	1350	8-40 years
Kessel (no age known)	3
Boren (no age known)	30
Total	1383
Gender	Female	Male
Gill	110	29
Rosenberg	165	34
Zebrack	249	49
Slavin	4	3
Stevens	5	6
Wagner	48	22
Paquette	22	30
Wynn	3	2
subtotal	606	175
Percentage	77.5928	22.4072
781	Total
Ethnicity	White	non-white
Gill	109	7
Zebrack	239	53
Wagner	62	8
Subtotal	410	68
Percentage	85.7741	14.2259
478	Total
Domestic situation	Married	Not Maried	Children	No Children
Gill	50	66	44	72
Zebrack	94	202
Wagner	30	41
Total	174	309	44	72
Percentage	36.0248	63.9752	37.931	62.069
483	Total	116	Total
Socioeconomics	Work	No work	bachelor	graduate
Gill	79	37	44	36
Zebrack	227	73
Total	306	110
Percentage	73.5577	26.4423	37.931	31.0345
416	Total	116	Total
Diagnosis	Gill	Slavin	Stevens	Kessel	Boren	Total	percentage
Breast	39					39	24.375
Non Hodgkin	11		3	1		15	9.375
Hodgkin	12		3			15	9.375
Leukemia	4	2	4	1		11	6.875
Brain tumor	6	2	1			9	5.625
Thyroid	8					8	5
Other	29	3		1	30	63	39.375
Total	109	7	11	3	30	160
Time after diagnosis/treatment		number
Gill	3.4 years	105
Rosenberg	3.9-4.5 years	199
Boren	< 6 months	15
Wagner	some fighting cancer	26
Dasson	some in therapy	not reported
Slavin	some in therapy	not reported
Total	range average 0-4.5 years	345
Cancer-related therapy	Gill	Rosenberg	Boren	Total	Percentage
Chemo	107		15	122	30.4239
Radiation	109			109	27.182
Surgery		170		170	42.394
			total	401
Current medication	medication	total participants
Gill	94	116
Rosenberg	53	199
Boren	15	30
Total	162	345
Percentage	46.9565	100
Program type
Adventure	Wilderness	Camp	Ski-rehab
Carlson	Kessel	Dasson	Boren
Eppstein	Pearsson
Gill
Paquette
Rosenberg
Slavin
Stevens
Wynn
Wagner
Wingler
Zebrack
total	15
11	2	1	1
perentage
73.3333	13.3333	6.66667	6.66667
Program model
Camp	Expedition	Not reported
gill	stevens	rosenberg
slavin	wingler	zebrack
wagner	paquette	kessel
boren	wynn	epstein
carlsson
dasson
pearson
total	15
7	4	4
perentage
46.6667	26.6667	26.6667
Setting
National park/nature	not reported
gill	rosenberg
zebrack	kessel
slavin	carlsson
stevens
wagner
wingler
paquette
wynn
boren
dasson
epstein
pearson
total	15
12	3
perentage
80	20
Program length
3-5 days	6-8 days	10-14 days	not reported
Slavin	gill	stevens	carlsson
Wingler	zebrack	paquette	epstein
	wagner	kessel	pearson
	boren	dasson
	wynn
	rosenberg
total	15
2	6	4	3
percentage
13.3333	40	26.6667	20
group size
6-11 part	50-100 part	not reported
gill	dasson	rosenberg
wagner		zebrack
kessel		slavin
boren		wingler
stevens		paquette
carlsson		wynn
		eppstein
		pearson
total	15
6	1	8
percentage
40	6.66667	53.3333
group structure
Closed	Open	not reported
all 14 others	none	eppstein
total	15
14	0	1
percentage
93.3333	0	6.66667
group activities
not reported	min 4 hours
all 14 others	carlsson
total	15
14	1
percentage
93.3333	6.66667
Structured time
not reported	5-7 hours
all 14 others	gill
total	15
14	1
percentage
93.3333	6.66667
number of facilitators
not reported	2-5 fac
gill	stevens
rosenberg	kessel
paquette	wynn
dasson	boren
eppstein	carlsson
pearson
zebrack
slavin
wingler
wagner
total	15
10	5
percentage
66.6667	33.3333
Qualification of facilitators		number	authors	percentage
Health care professionals		8	slavin, stevens, kessel, wynn, boren, epstein, dasson, carlsson	53.3333
Professional (outdoor) guides		5	gill, rosenberg, slavin, epstein, kessel	33.3333
Program staff		4	gill, rosenberg, carlsson, wynn	26.6667
Child life educators/counsellors		4	stevens, boren, dasson, carlson	26.6667
Former patients/ambassadors		3	slavin, boren, dasson	20
Volunteers		1	boren	6.66667
Family members		1	boren	6.66667
not reported		5	pearson, paquette, wingler, wagner, zebrak	33.3333
total	15
percentage
0	0
